# Supplementary material for: Antibiotic Resistance Profiles of Commensal and Pathogenic Bacteria Isolated from Wild Boar Carcasses in Campania Region, Southern Italy
Source: Antibiotics (Basel). 2026 Jan 7;15(1):65. doi: 10.3390/antibiotics15010065 (PMC12837608; doi:10.3390/antibiotics15010065)
Supplement: Supplementary file 1 [file antibiotics-15-00065-s001.zip]

Archive with 1 entries (1 files):
- antibiotics-4039160-supplementary Table S1.pdf
